# Supplementary material for: Effects of Miniscalpel-Needle Release on Chronic Neck Pain: A Retrospective Analysis with 12-Month Follow-Up
Source: PLoS One. 2015 Aug 31;10(8):e0137033. doi: 10.1371/journal.pone.0137033 (PMC4554724; doi:10.1371/journal.pone.0137033)
Supplement: S1 Table — (XLS) [file pone.0137033.s001.xls]

## Sheet: Sheet1
No. of patient	age (y)	sex	duration of symptoms(m)	NSAIDs	NPRS baseline	1 month	6 months	12 months		NDI baseline	NPRS baseline	1 month	6 months	12 months	Flexion baseline	1 month	6 months	12 months		Extension baseline	1 month	6 months	12 months		Left side flexion baseline	1 month	6 months	12 months		Right side flexion baseline	1 month	6 months	12 months		Left rotation baseline	1 month	6 months	12 months		Right rotation baseline	1 month	6 months	12 months
1	42	f	24	no	7	1	2	2		18	5	5	7		40	50	50	50		45	60	60	55		35	45	45	40		30	45	45	45		55	70	70	65		60	70	70	70
2	40	m	36	no	7	2	2	2		17	5	5	5		40	50	50	50		50	65	65	55		40	45	45	40		40	45	45	45		55	70	70	65		55	70	70	65
3	49	f	36	yes	10	6	8	8		35	10	13	17		20	35	30	30		30	45	40	40		15	35	30	30		15	35	30	30		40	60	55	55		35	55	50	50
4	37	m	12	yes	8	3	4	4		17	9	9	12		35	45	45	45		40	60	60	60		30	45	45	40		30	40	40	40		55	70	65	65		50	70	65	65
5	40	f	60	yes	8	4	5	8		19	9	9	12		30	40	40	40		35	55	50	50		30	45	45	45		35	45	45	45		50	70	65	65		50	65	65	60
6	47	f	36	no	7	2	2	2		17	6	6	6		40	45	45	45		40	65	60	60		35	45	40	40		40	45	45	45		45	65	65	65		45	65	65	65
7	53	f	36	no	7	2	2	2		16	5	5	5		40	50	50	50		45	65	65	65		35	50	45	45		35	45	45	45		55	70	70	65		45	70	70	65
8	58	m	36	yes	10	6	8	8		33	10	12	15		15	35	30	30		25	45	45	40		15	35	30	30		20	40	35	35		35	60	55	55		35	55	50	50
9	60	m	120	yes	9	5	8	8		30	11	15	18		20	40	35	30		35	55	55	50		20	40	40	35		25	45	40	35		40	65	60	60		40	60	55	55
10	35	f	36	yes	10	6	8	8		32	17	19	20		15	35	30	30		25	45	40	40		15	35	30	30		15	35	30	30		35	55	50	50		35	55	50	50
11	37	m	60	yes	9	6	6	8		27	12	15	18		20	40	35	35		30	50	45	45		15	35	35	30		20	40	35	35		40	65	60	60		35	60	55	55
12	60	m	24	yes	8	5	6	6		25	8	12	15		30	40	40	40		40	60	60	60		20	40	40	40		35	45	45	45		40	70	65	65		40	70	70	65
13	43	m	96	yes	10	6	8	8		33	10	15	15		20	40	35	30		20	45	45	40		20	40	35	35		20	40	35	30		30	55	50	50		30	55	50	50
14	32	f	12	no	5	0	0	0		11	0	0	0		45	50	50	45		50	65	60	60		40	50	50	50		40	50	50	50		55	65	65	65		60	70	70	70
15	30	f	36	yes	8	4	4	4		19	8	8	12		25	40	40	35		35	55	55	50		25	45	45	40		35	45	45	45		45	60	60	55		45	70	65	65
16	53	f	36	no	7	2	2	2		16	5	5	5		30	45	45	40		45	55	55	55		35	45	45	45		30	45	45	45		55	65	65	65		55	70	70	70
17	54	f	72	no	5	0	0	0		9	2	2	2		45	50	50	50		55	65	60	60		40	45	45	45		40	45	45	45		55	65	65	65		50	65	65	65
18	25	m	12	no	7	1	1	1		15	7	7	7		40	50	50	50		45	60	60	60		35	45	45	45		35	45	45	45		55	70	70	70		60	70	70	70
19	25	f	12	no	8	3	3	4		15	7	7	8		35	45	45	45		35	60	60	55		30	45	45	45		35	45	45	40		45	65	60	55		45	70	65	65
20	24	m	36	no	6	0	0	0		11	2	2	2		35	45	45	45		45	60	60	55		40	45	45	45		40	45	45	45		55	70	70	70		55	70	70	70
21	50	f	36	yes	8	5	5	7		23	8	12	15		30	40	40	40		35	55	55	50		30	45	45	40		30	45	45	40		45	70	65	60		45	70	65	65
22	23	m	24	yes	8	4	5	7		18	8	8	16		30	40	40	40		40	55	55	55		30	45	45	40		35	45	45	40		45	70	65	60		45	70	65	65
23	58	f	36	no	7	3	3	3		17	3	3	3		40	50	45	45		45	65	60	55		40	45	45	45		40	45	45	45		50	70	70	65		60	65	65	60
24	50	m	24	yes	9	6	8	8		30	13	18	18		25	40	40	40		35	50	50	45		35	45	40	35		20	40	40	35		35	55	50	50		35	60	55	55
25	51	m	24	no	5	0	0	0		11	1	2	2		45	45	45	45		55	65	65	60		45	50	50	50		40	45	45	45		55	65	65	65		55	65	65	55
26	55	m	60	yes	8	5	6	6		20	11	15	15		20	40	40	40		35	55	55	50		30	45	40	40		30	45	45	40		45	65	60	60		45	65	60	55
27	53	f	36	yes	10	8	8	8		36	16	20	20		15	35	30	30		25	45	40	40		20	40	35	35		15	40	35	35		25	55	50	50		30	60	55	55
28	55	m	24	yes	8	4	6	8		20	20	20	20		35	45	45	45		45	60	60	60		35	45	45	40		25	40	40	40		45	65	65	65		45	65	65	65
29	35	m	12	no	7	1	1	1		14	5	5	5		40	50	50	50		50	65	60	60		35	45	45	45		40	45	45	45		50	70	70	65		45	70	70	65
30	30	f	12	yes	8	4	6	6		25	12	15	15		35	45	45	45		40	55	50	45		40	45	45	45		35	45	45	40		45	65	65	65		45	65	60	65
31	43	m	36	no	5	0	0	0		11	2	2	2		40	45	45	45		55	65	65	65		40	50	50	50		40	45	45	45		55	70	70	70		55	65	65	65
32	50	f	24	yes	8	3	4	6		17	9	10	12		30	40	40	35		30	45	45	40		30	45	45	45		35	45	45	40		45	65	65	65		45	65	65	65
33	54	f	36	no	7	3	3	3		14	5	5	5		40	55	55	55		45	60	60	60		40	45	45	45		35	45	45	45		50	65	65	65		55	70	70	65
34	30	f	24	no	6	0	0	0		11	3	3	3		40	45	45	45		55	65	65	65		40	45	45	45		40	50	50	50		55	70	70	70		55	70	70	70
35	52	m	24	no	7	3	3	3		17	4	8	8		40	50	50	50		45	65	65	60		35	45	45	45		35	45	45	45		45	70	70	70		55	70	70	65
36	40	f	36	no	7	1	1	1		15	4	4	5		35	45	45	45		45	65	65	60		35	45	45	45		40	50	50	45		55	70	70	70		55	70	70	65
37	59	f	12	yes	8	4	4	6		18	8	8	14		30	45	45	45		35	55	50	50		30	45	45	45		30	40	40	35		45	65	65	65		45	65	60	60
38	40	f	36	no	6	0	0	0		11	2	2	2		40	45	40	40		55	65	65	65		40	45	45	45		40	45	45	45		60	70	70	65		55	65	65	65
39	42	f	48	no	7	1	1	1		14	3	3	3		40	45	40	40		45	60	60	55		40	45	45	45		40	45	45	45		55	70	70	65		55	65	65	65
40	57	f	24	no	6	0	1	1		12	3	3	3		40	45	45	40		55	65	65	65		35	45	45	45		35	45	45	45		60	70	70	65		55	65	65	65
41	60	f	48	no	7	0	0	0		15	2	2	2		35	50	50	50		50	65	65	60		35	45	45	40		40	45	45	45		55	65	65	65		55	65	65	65
42	56	f	36	yes	8	4	6	6		18	8	15	15		30	40	40	40		40	55	55	50		35	45	40	40		35	45	40	40		45	70	70	70		45	65	65	65
43	30	m	36	yes	8	4	8	8		21	9	16	20		30	45	45	45		45	60	60	60		40	45	45	40		35	45	40	40		45	70	70	70		45	65	60	60
44	53	m	60	no	7	3	3	3		17	5	7	7		35	45	45	45		45	55	55	50		35	45	45	40		35	45	45	45		55	65	65	65		55	65	65	65
45	59	f	48	yes	9	6	6	9		28	15	15	21		20	45	45	45		35	50	50	50		25	45	40	40		20	40	35	30		35	60	55	55		35	60	55	55
46	29	m	12	yes	9	5	8	8		27	15	17	20		20	40	40	35		30	55	55	50		25	40	35	35		20	40	35	35		45	60	55	55		35	65	60	55
47	34	f	24	no	7	3	3	3		17	5	5	5		45	55	50	50		40	60	60	55		35	45	45	45		35	45	45	45		55	70	70	65		55	65	65	65
48	26	m	12	no	7	1	3	3		12	5	5	5		40	50	50	45		40	60	60	60		40	45	45	45		40	45	45	45		50	65	65	60		50	65	65	60
49	38	f	12	no	7	3	3	3		18	5	6	6		40	55	50	45		45	60	60	55		35	45	45	45		35	45	45	45		55	70	70	65		55	65	65	65
50	38	f	24	no	7	3	3	5		17	5	5	6		40	55	50	45		50	60	60	55		35	45	45	45		35	45	45	45		55	70	70	65		55	65	65	65
51	43	f	36	yes	10	6	6	8		29	15	18	20		20	35	30	30		25	45	40	35		15	35	30	30		20	40	35	35		30	60	55	55		35	55	50	50
52	48	f	24	no	6	2	2	2		17	7	7	7		40	50	45	45		50	60	60	60		30	45	45	45		40	45	45	45		55	65	65	65		50	70	70	65
53	53	f	48	yes	8	3	3	6		17	8	8	8		30	45	45	40		35	50	50	45		30	45	45	40		35	45	45	40		45	65	60	60		45	65	65	60
54	56	m	36	yes	8	4	4	6		18	8	8	8		30	45	45	45		45	55	55	50		30	45	45	40		35	45	45	40		55	70	70	65		45	65	65	60
55	53	f	120	yes	9	5	7	7		29	14	14	18		20	40	40	40		25	45	40	35		15	35	30	30		25	40	35	35		30	60	55	55		35	60	55	55
56	55	f	36	no	7	3	3	5		17	5	5	8		35	45	45	45		45	55	55	50		40	45	45	45		35	45	45	45		50	65	65	65		55	65	65	65
57	57	f	60	no	7	2	3	3		19	3	4	6		35	45	45	45		40	55	55	55		35	45	45	45		40	45	45	45		50	65	65	65		45	65	65	65
58	59	m	96	yes	8	5	5	5		27	12	13	16		30	40	40	40		40	50	50	45		20	40	35	35		45	50	50	45		40	65	65	60		40	65	60	60
59	21	m	12	yes	9	4	4	5		33	15	16	18		20	40	35	35		35	50	45	45		25	45	40	40		25	40	35	35		35	60	55	55		30	60	55	55
60	31	m	12	no	7	1	3	3		13	5	5	5		35	45	45	45		45	55	55	55		35	45	45	45		40	45	45	45		50	65	65	65		50	70	70	65
61	57	f	60	yes	8	4	4	6		18	8	8	13		30	45	45	45		40	55	55	45		40	45	45	40		35	45	40	40		45	65	65	60		45	65	65	60
62	56	f	36	yes	8	4	4	4		21	10	10	10		30	45	45	40		40	60	55	55		35	45	45	40		35	45	45	40		50	65	65	60		45	65	65	60
63	56	f	72	no	6	2	2	2		13	3	3	3		40	50	50	50		45	60	60	60		40	45	45	45		40	45	45	45		50	65	65	65		55	65	65	65
64	47	f	12	yes	9	5	6	7		28	12	12	16		20	40	35	35		30	50	45	45		30	40	35	35		25	40	35	35		35	65	60	60		35	60	55	55
65	51	f	36	no	7	3	3	4		16	5	5	5		35	50	50	50		50	60	60	60		40	45	45	45		35	45	45	45		50	65	65	65		50	70	70	65
66	26	m	12	yes	9	5	5	6		25	10	10	12		25	45	40	40		35	55	50	45		25	40	35	35		25	40	35	35		40	65	60	60		40	65	60	60
67	39	f	36	yes	8	4	4	6		20	8	8	12		35	45	40	40		45	60	60	55		35	45	45	40		35	45	45	40		50	65	60	60		45	65	65	60
68	59	f	24	yes	8	3	3	6		19	7	8	14		30	45	45	40		45	60	60	55		35	45	40	40		35	45	45	45		55	65	65	60		45	65	65	60
69	40	m	60	yes	8	4	4	6		21	8	8	12		20	40	40	40		30	50	50	50		40	45	45	40		35	45	45	40		45	65	65	60		45	65	65	65
70	51	f	36	yes	9	5	5	6		30	15	15	15		25	45	40	40		25	45	40	40		25	40	35	35		25	40	35	35		35	60	55	55		40	65	60	60
71	47	m	36	no	7	2	2	2		12	3	5	5		35	50	45	45		50	60	60	60		35	45	45	45		45	50	50	50		55	65	65	65		55	65	65	65
72	45	f	12	yes	8	3	3	3		17	8	8	8		30	45	40	40		40	60	60	55		35	45	45	45		35	45	40	40		45	65	65	60		50	65	65	65
73	58	f	12	yes	9	4	5	6		23	12	15	15		25	40	35	35		40	55	50	45		25	45	40	40		30	45	40	40		35	60	55	55		30	60	55	55
74	56	f	24	yes	9	3	3	6		34	13	16	20		25	40	35	35		35	55	50	50		35	45	40	40		25	45	40	40		35	60	55	55		35	65	60	60
75	38	f	12	no	7	2	2	2		11	3	3	3		40	50	50	50		45	60	60	60		35	45	45	45		35	45	45	45		50	65	65	65		50	65	65	65
76	47	f	24	yes	8	3	3	5		15	8	10	11		35	45	40	40		45	60	60	55		35	45	45	45		35	45	40	40		45	65	60	60		45	65	65	60
77	54	f	36	no	7	1	1	1		19	5	5	5		30	45	45	45		45	60	60	60		40	45	45	45		35	45	45	45		50	65	65	65		45	65	65	65
78	49	f	36	no	5	0	0	0		12	1	1	1		40	55	50	50		55	65	65	65		45	50	50	50		40	45	45	45		55	70	70	70		60	70	70	70
79	51	m	24	no	7	2	2	2		16	1	1	1		35	45	45	45		45	55	55	55		35	45	45	45		35	45	45	45		50	65	65	65		50	65	65	65
80	58	f	12	no	7	3	3	3		18	4	6	6		40	50	45	45		45	55	55	55		40	45	45	45		35	45	45	45		45	65	65	65		45	65	65	65
81	51	m	12	no	5	0	0	0		14	1	1	1		40	55	50	50		50	65	65	65		45	50	50	50		40	45	45	45		55	65	65	65		60	65	65	65
82	57	f	12	no	7	2	2	2		17	5	5	5		30	45	45	45		45	60	60	60		35	45	45	45		35	45	45	45		45	65	65	65		45	65	65	65
83	46	m	36	no	5	0	0	0		14	2	2	2		40	50	50	50		55	65	65	65		40	45	45	45		45	50	50	45		55	70	70	70		55	70	70	70
84	28	f	48	no	7	2	2	3		15	3	3	3		40	50	50	45		45	60	60	60		35	45	45	45		40	45	45	45		50	65	65	65		50	70	70	65
85	41	m	36	no	7	3	3	3		16	5	5	5		35	45	45	45		45	60	60	60		35	45	45	45		35	45	45	45		55	70	70	65		50	70	70	65
86	38	m	24	no	5	0	0	0		9	1	1	1		45	55	55	55		50	65	65	65		40	45	45	45		40	45	45	45		55	70	70	70		55	70	70	70
87	40	f	48	yes	8	4	4	6		15	8	12	12		25	45	40	40		35	55	55	50		35	45	40	40		25	45	45	45		45	65	60	60		45	65	65	60
88	47	f	36	no	7	3	3	3		20	5	5	5		40	50	45	45		45	60	60	60		35	45	45	45		35	45	45	45		50	65	65	65		50	65	65	65
89	41	m	48	yes	7	4	4	4		14	6	8	8		40	50	45	45		45	60	60	60		35	45	45	45		35	45	45	45		55	65	65	65		45	65	65	65
90	48	m	36	yes	8	5	6	6		16	9	12	15		30	40	40	40		40	55	55	50		35	45	45	40		35	45	40	40		50	65	65	60		45	65	60	60
91	48	f	72	no	7	2	2	2		16	3	3	3		40	50	45	45		50	65	65	65		35	45	45	45		35	45	45	45		55	65	65	65		50	70	70	70
92	47	m	48	yes	8	4	4	6		20	8	10	10		35	45	45	40		40	55	50	45		35	45	40	40		35	45	45	45		45	65	65	60		40	65	65	65
93	56	f	36	yes	7	3	3	3		18	6	6	6		40	50	50	45		50	65	65	60		35	45	45	45		35	45	45	45		55	70	70	65		45	65	65	65
94	40	m	24	no	7	2	2	2		17	3	3	3		40	50	50	45		45	60	60	55		40	45	45	45		35	45	45	45		50	70	70	65		50	70	70	65
95	50	f	36	yes	8	4	4	5		15	8	12	14		35	45	40	40		40	55	50	50		35	45	45	40		35	45	40	40		50	65	65	60		55	70	65	65
96	50	m	24	no	7	2	2	2		15	3	4	4		40	50	45	45		45	55	55	55		40	45	45	45		35	45	45	45		50	65	65	65		45	65	65	65
97	60	f	12	yes	8	4	4	6		14	8	12	15		25	40	40	40		40	50	45	45		35	45	40	40		35	45	40	40		45	65	60	60		45	65	60	60
98	41	m	60	yes	8	4	4	7		16	9	10	12		30	45	45	45		35	50	45	45		35	45	45	45		35	45	45	40		50	65	65	60		55	70	65	65
99	55	f	36	no	7	3	3	3		17	5	5	5		35	45	45	45		50	60	60	55		35	45	45	45		35	45	45	45		50	65	65	65		35	65	65	65
100	55	m	36	yes	7	3	3	3		16	5	5	5		40	50	45	45		45	60	60	55		40	45	45	45		40	45	45	45		55	70	70	65		45	70	70	65
101	60	f	36	yes	8	3	3	6		25	8	10	12		40	50	50	45		45	55	45	45		35	45	45	45		35	45	40	40		45	65	60	60		35	60	55	55
102	51	f	24	no	6	3	3	3		13	6	6	6		45	50	50	45		50	60	60	60		40	45	45	45		35	45	45	45		50	65	65	65		35	65	65	65
103	43	f	36	yes	9	5	5	5		31	12	15	15		25	45	40	40		35	55	50	45		30	40	35	35		25	40	35	35		35	55	50	50		35	60	55	55
104	58	m	60	yes	8	4	4	6		22	9	10	15		40	45	45	45		40	55	50	50		35	45	45	45		35	45	45	40		40	65	65	65		45	70	65	65
105	50	m	72	yes	8	4	4	6		27	8	12	13		35	45	40	40		35	55	50	50		30	45	40	40		35	45	45	40		45	65	60	60		45	65	60	60
106	54	f	12	no	5	0	0	0		11	0	0	0		45	55	55	55		55	65	65	65		40	50	50	50		40	50	50	50		55	70	70	70		55	70	70	70
107	51	f	12	no	7	3	3	3		15	5	5	5		40	50	50	50		55	65	65	65		35	45	45	45		35	45	45	45		55	70	70	65		45	65	65	65
108	60	f	36	no	7	3	3	3		15	5	5	5		35	50	50	50		50	60	60	60		40	45	45	45		35	45	45	45		50	65	65	65		55	70	70	70
109	41	f	72	yes	8	5	5	5		20	8	8	8		35	45	40	40		35	55	55	50		35	45	40	40		35	45	45	45		45	65	65	60		45	65	60	60
110	40	m	12	yes	7	3	3	3		15	5	5	5		35	45	45	45		45	60	60	60		35	45	45	45		35	45	45	45		50	65	65	65		45	65	65	65
111	57	f	12	no	7	2	2	2		16	3	3	3		35	45	45	45		45	60	60	60		35	45	45	45		35	45	45	45		55	65	65	65		45	65	65	65
112	38	m	24	no	7	2	2	2		15	4	4	4		40	50	50	45		45	60	60	60		40	45	45	45		35	45	45	45		45	65	65	65		45	65	65	65
113	53	f	36	no	7	3	3	4		16	5	7	8		30	45	45	45		45	60	60	60		35	45	45	45		40	45	45	45		55	65	65	65		50	70	70	65
114	42	m	36	no	6	0	0	0		11	1	1	1		35	50	50	50		45	60	60	60		35	45	45	45		40	45	45	45		55	65	65	65		55	70	70	70
115	34	f	12	no	7	2	2	2		16	3	3	3		35	45	45	45		50	65	65	65		35	45	45	45		35	45	45	45		60	70	70	65		55	70	70	65
116	42	m	12	no	6	1	1	1		11	2	2	2		40	50	50	50		50	65	65	65		40	45	45	45		40	45	45	45		55	65	65	65		55	70	70	70
117	38	m	36	yes	8	5	5	5		18	10	12	12		20	40	40	40		40	55	50	45		40	45	40	40		35	45	40	40		45	65	60	60		45	65	60	60
118	51	m	24	yes	8	4	4	6		15	8	11	15		45	50	50	50		35	55	50	45		35	45	45	40		35	45	45	45		45	65	60	60		50	65	60	60
119	40	f	24	no	7	3	3	3		15	5	5	5		35	50	45	45		35	55	55	55		40	45	45	45		35	45	45	45		50	65	65	65		55	65	65	65
120	53	f	24	no	7	2	2	2		16	5	5	5		40	50	50	50		40	60	60	60		35	45	45	45		35	45	45	45		50	65	65	65		55	65	65	65
121	39	m	12	no	7	2	2	2		15	3	3	3		45	50	50	50		35	55	55	55		35	45	45	45		35	45	45	45		55	65	65	65		55	65	65	65
122	59	m	24	yes	9	5	5	5		30	10	12	15		25	45	40	35		35	55	50	45		25	40	35	35		25	40	35	35		35	65	60	60		40	65	60	60
123	58	m	36	no	7	3	3	3		16	5	5	5		35	45	45	45		40	60	60	60		35	45	45	45		35	45	45	45		55	70	70	65		55	70	70	65
124	60	f	36	no	6	1	1	1		15	3	3	3		40	50	50	50		45	55	55	55		35	45	45	45		40	50	50	50		45	65	65	65		45	65	65	65
125	58	m	24	no	7	3	3	3		17	4	5	5		40	45	45	45		45	60	60	60		35	45	45	45		40	45	45	45		50	65	65	65		45	65	65	65
126	45	f	12	yes	8	3	3	5		20	8	9	9		25	40	40	40		35	55	55	45		35	45	45	40		35	45	40	40		45	65	60	60		45	65	60	60
127	32	m	12	yes	7	3	3	3		16	5	5	5		35	45	45	45		45	60	60	60		40	45	45	45		35	45	45	45		45	65	65	65		55	70	70	65
m=male,f=female
